# Supplementary material for: Extraction Optimization and Qualitative/Quantitative Determination of Bioactive Abietane-Type Diterpenes from Three Salvia Species (Common Sage, Greek Sage and Rosemary) by 1H-qNMR
Source: Molecules. 2024 Jan 28;29(3):625. doi: 10.3390/molecules29030625 (PMC10856435; doi:10.3390/molecules29030625)
Supplement: Supplementary file 1 [file molecules-29-00625-s001.zip]

Archive with 1 entries (1 files):
- molecules-2777763-supplementary.pdf
